# Supplementary material for: First molecular evidence of hepatitis E virus in farmed raccoon dogs
Source: Emerg Microbes Infect. 2024 May 27;13(1):2361025. doi: 10.1080/22221751.2024.2361025 (PMC11177704; doi:10.1080/22221751.2024.2361025)
Supplement: Supplemental Material [file TEMI_A_2361025_SM0001.xlsx]

## Sheet: Sheet1
Supplementary Table 1. Details of the 108 raccoon dogs samples.
Sample ID	Collection Date	Sample type	Animal condition	HEV testing results (RT-qPCR)	Library Number	Reads num of HEV	Average depth	Coverage	Length of obtained HEV sequences	NGDC Accession No. of obtained HEV sequences
1	2022-10-01	fecal sample	healthy and normal	negetive	——
2	2022-10-08	fecal sample	healthy and normal	negetive	——
3	2022-10-08	fecal sample	healthy and normal	negetive	——
4	2022-10-08	fecal sample	healthy and normal	negetive	——
5	2022-10-06	fecal sample	healthy and normal	negetive	——
6	2022-10-06	fecal sample	healthy and normal	negetive	——
7	2022-10-06	fecal sample	healthy and normal	negetive	——
8	2022-10-06	fecal sample	healthy and normal	negetive	——
9	2022-10-06	fecal sample	healthy and normal	negetive	——
10	2022-10-06	fecal sample	healthy and normal	positive	RD10	202	4.56723	0.93	7062 bp	C_AA067530.1
11	2022-10-05	fecal sample	healthy and normal	negetive	——
12	2022-10-05	fecal sample	healthy and normal	negetive	——
13	2022-10-05	fecal sample	healthy and normal	negetive	——
14	2022-10-05	fecal sample	healthy and normal	negetive	——
15	2022-10-05	fecal sample	healthy and normal	positive	RD15	244	5.61058	0.916	7135 bp	C_AA067532.1
16	2022-10-05	fecal sample	healthy and normal	negetive	——
17	2022-10-04	fecal sample	healthy and normal	positive	RD17	2	——	——
18	2022-10-04	fecal sample	healthy and normal	negetive	——
19	2022-10-04	fecal sample	healthy and normal	negetive	——
20	2022-10-04	fecal sample	healthy and normal	negetive	——
21	2022-10-04	fecal sample	healthy and normal	negetive	——
22	2022-10-04	fecal sample	healthy and normal	negetive	——
23	2022-10-01	fecal sample	healthy and normal	negetive	——
24	2022-09-30	fecal sample	healthy and normal	negetive	——
25	2022-09-30	fecal sample	healthy and normal	negetive	——
26	2022-09-30	fecal sample	healthy and normal	positive	RD26	2448	49.8668	1	7307 bp	C_AA067533.1
27	2022-09-29	fecal sample	healthy and normal	negetive	——
28	2022-09-29	fecal sample	healthy and normal	negetive	——
29	2022-09-29	fecal sample	healthy and normal	negetive	——
30	2022-09-29	fecal sample	healthy and normal	negetive	——
31	2022-09-29	fecal sample	healthy and normal	negetive	——
32	2022-09-29	fecal sample	healthy and normal	negetive	——
33	2022-09-29	fecal sample	healthy and normal	negetive	——
34	2022-11-11	fecal sample	healthy and normal	negetive	——
35	2022-11-11	fecal sample	healthy and normal	negetive	——
36	2022-11-11	fecal sample	healthy and normal	negetive	——
37	2022-11-10	fecal sample	healthy and normal	negetive	——
38	2022-11-10	fecal sample	healthy and normal	negetive	——
39	2022-11-10	fecal sample	healthy and normal	negetive	——
40	2022-11-10	fecal sample	healthy and normal	negetive	——
41	2022-11-06	fecal sample	healthy and normal	negetive	——
42	2022-11-06	fecal sample	healthy and normal	negetive	——
43	2022-11-06	fecal sample	healthy and normal	positive	RD43	20	——	——
44	2022-11-02	fecal sample	healthy and normal	positive	RD44	399	8.24124	1	7246 bp	C_AA067534.1
45	2022-11-02	fecal sample	healthy and normal	positive	RD45	10	——	——
46	2022-11-02	fecal sample	healthy and normal	positive	RD46	22	——	——
47	2022-11-02	fecal sample	healthy and normal	negetive	——
48	2022-11-02	fecal sample	healthy and normal	negetive	——
49	2022-10-31	fecal sample	healthy and normal	negetive	——
50	2022-10-31	fecal sample	healthy and normal	negetive	——
51	2022-10-31	fecal sample	healthy and normal	positive	RD51	1243	25.6143	1	7236 bp	C_AA067535.1
52	2022-10-31	fecal sample	healthy and normal	negetive	——
53	2022-10-31	fecal sample	healthy and normal	negetive	——
54	2022-10-31	fecal sample	healthy and normal	negetive	——
55	2022-10-31	fecal sample	healthy and normal	negetive	——
56	2022-10-31	fecal sample	healthy and normal	negetive	——
57	2022-10-30	fecal sample	healthy and normal	negetive	——
58	2022-10-30	fecal sample	healthy and normal	negetive	——
59	2022-10-30	fecal sample	healthy and normal	negetive	——
60	2022-10-30	fecal sample	healthy and normal	negetive	——
61	2022-10-30	fecal sample	healthy and normal	positive	RD61	779	15.9151	1	7294 bp	C_AA067536.1
62	2022-10-30	fecal sample	healthy and normal	positive	RD62	0	——	——
63	2022-10-20	fecal sample	healthy and normal	negetive	——
64	2022-10-20	fecal sample	healthy and normal	negetive	——
65	2022-10-20	fecal sample	healthy and normal	negetive	——
66	2022-10-20	fecal sample	healthy and normal	negetive	——
67	2022-10-20	fecal sample	healthy and normal	negetive	——
68	2022-10-19	fecal sample	healthy and normal	negetive	——
69	2022-10-19	fecal sample	healthy and normal	negetive	——
70	2022-10-19	fecal sample	healthy and normal	negetive	——
71	2022-10-19	fecal sample	healthy and normal	negetive	——
72	2022-10-19	fecal sample	healthy and normal	negetive	——
73	2022-10-19	fecal sample	healthy and normal	negetive	——
74	2022-10-16	fecal sample	healthy and normal	negetive	——
75	2022-10-16	fecal sample	healthy and normal	positive	RD75	3491	72.0983	1	7224 bp	C_AA067537.1
76	2022-10-16	fecal sample	healthy and normal	negetive	——
77	2022-10-16	fecal sample	healthy and normal	positive	RD77	649	13.546	1	7152 bp	C_AA067538.1
78	2022-10-16	fecal sample	healthy and normal	positive	RD78	6	——	——
79	2022-10-16	fecal sample	healthy and normal	positive	RD79	0	——	——
80	2022-10-16	fecal sample	healthy and normal	negetive	——
81	2022-10-15	fecal sample	healthy and normal	positive	RD81	4878	100.402	1	7248 bp	C_AA067539.1
82	2022-10-15	fecal sample	healthy and normal	negetive	——
83	2022-10-15	fecal sample	healthy and normal	negetive	——
84	2022-10-15	fecal sample	healthy and normal	negetive	——
85	2022-10-10	fecal sample	healthy and normal	negetive	——
86	2022-10-10	fecal sample	healthy and normal	positive	RD86	23356/18922	475.186/391.273	1	7327 bp/7241 bp	C_AA067540.1/C_AA067541.1
87	2022-10-10	fecal sample	healthy and normal	negetive	——
88	2022-10-10	fecal sample	healthy and normal	positive	RD88	16	——	——
89	2022-10-10	fecal sample	healthy and normal	negetive	——
90	2022-10-10	fecal sample	healthy and normal	negetive	——
91	2022-10-10	fecal sample	healthy and normal	positive	RD91	0	——	——
92	2022-10-30	fecal sample	healthy and normal	negetive	——
93	2022-11-21	fecal sample	healthy and normal	negetive	——
94	2022-11-21	fecal sample	healthy and normal	negetive	——
95	2022-11-21	fecal sample	healthy and normal	positive	RD95	500	10.3351	1	7212 bp	C_AA067542.1
96	2022-11-21	fecal sample	healthy and normal	positive	RD96	6	——	——
97	2022-11-19	fecal sample	healthy and normal	negetive	——
98	2022-11-17	fecal sample	healthy and normal	negetive	——
99	2022-11-17	fecal sample	healthy and normal	negetive	——
100	2022-11-18	fecal sample	healthy and normal	positive	RD100	1082	22.0419	1	7309 bp	AA067531.1
D1-1	2023-11-18	tissue sample-liver	deseased	positive	D1	398	8.27787	0.999	7222 bp	C_AA067543.1
D1-2	2023-11-18	tissue sample-lung	deseased	positive
D1-3	2023-11-18	tissue sample-kidney	deseased	positive
D1-4	2023-11-18	tissue sample-Intestine	deseased	positive
D2-1	2023-11-18	tissue sample-liver	deseased	positive	D2	180	4.7311	0.799	7197 bp	C_AA067544.1
D2-2	2023-11-18	tissue sample-lung	deseased	positive
D2-3	2023-11-18	tissue sample-kidney	deseased	positive
D2-4	2023-11-18	tissue sample-Intestine	deseased	positive
