# Supplementary material for: First molecular evidence of hepatitis E virus in farmed raccoon dogs
Source: Emerg Microbes Infect. 2024 May 27;13(1):2361025. doi: 10.1080/22221751.2024.2361025 (PMC11177704; doi:10.1080/22221751.2024.2361025)
Supplement: Supplemental Material [file TEMI_A_2361025_SM9989.xlsx]

## Sheet: Sheet1
Supplementary Table 3. Nucleotide sequence similarities between obtained HEV isolates and most related HEV genomes.
	FJ610232.1 Swine hepatitis E virus isolate swCH189, complete genome	KC163335.1 Hepatitis E virus isolate CH-YT-1, complete genome	AB097812.1 Orthohepevirus A genomic RNA, complete genome, isolate: HE-JA1	RdHEV_D1	RdHEV_D2	RdHEV_10	RdHEV_15	RdHEV_26	RdHEV_44	RdHEV_51	RdHEV_61	RdHEV_75	RdHEV_77	RdHEV_81	RdHEV_86_1	RdHEV_86_2	RdHEV_95	RdHEV_100
FJ610232.1	100
KC163335.1	89.371	100
AB097812.1	84.054	84.659	100
RdHEV_D1	96.164	89.187	84.162	100
RdHEV_D2	96.082	89.049	84.023	99.736	100
RdHEV_10	96.148	88.87	83.767	96.458	96.409	100
RdHEV_15	95.183	88.526	83.571	94.524	94.524	94.54	100
RdHEV_26	83.483	84.188	86.658	83.527	83.465	83.397	83.268	100
RdHEV_44	96.113	88.715	83.914	97.279	97.207	96.512	94.618	83.239	100
RdHEV_51	96.144	89.015	83.888	97.438	97.36	96.699	94.665	83.437	98.195	100
RdHEV_61	95.834	88.68	84.182	96.938	96.888	96.229	94.32	83.699	97.004	97.093	100
RdHEV_75	95.23	88.912	84.163	94.475	94.414	94.562	97.203	83.773	94.364	94.411	94.172	100
RdHEV_77	95.252	88.785	83.678	94.638	94.617	94.542	97.739	83.596	94.455	94.652	94.316	97.204	100
RdHEV_81	95.931	88.929	84.168	97.201	97.124	96.428	94.273	83.524	97.274	97.412	96.882	94.228	94.4	100
RdHEV_86_1	95.219	88.873	83.751	94.484	94.428	94.23	95.92	83.566	94.267	94.332	93.963	95.953	96.006	94.253	100
RdHEV_86_2	96.041	89.326	84.086	96.503	96.484	96.796	94.574	83.463	96.472	96.684	96.333	94.572	94.656	96.388	94.228	100
RdHEV_95	96.168	89.063	84.116	97.469	97.437	96.627	94.763	83.561	97.266	97.441	96.918	94.643	94.768	97.197	94.435	96.542	100
RdHEV_100	96.221	88.929	84.08	96.758	96.693	96.881	94.647	83.473	96.61	96.747	96.185	94.724	94.691	96.454	94.207	97.002	96.667	100
